# Supplementary material for: Screening for Best Neuronal-Glial Differentiation Protocols of Neuralizing Agents Using a Multi-Sized Microfluidic Embryoid Body Array
Source: Pharmaceutics. 2022 Jan 31;14(2):339. doi: 10.3390/pharmaceutics14020339 (PMC8878393; doi:10.3390/pharmaceutics14020339)
Supplement: Supplementary file 1 [file pharmaceutics-14-00339-s001.zip]

Archive with 1 entries (1 files):
- pharmaceutics-1542122-supplementary.pdf
